# Supplementary material for: Genomics of Breast Cancer Brain Metastases: A Meta-Analysis and Therapeutic Implications
Source: Cancers (Basel). 2023 Mar 12;15(6):1728. doi: 10.3390/cancers15061728 (PMC10046845; doi:10.3390/cancers15061728)
Supplement: Supplementary file 1 [file cancers-15-01728-s001.zip]

Archive with 2 entries (2 files):
- cancers-2192941-Figure s1.pdf
- cancers-2192941-supplementary- Table S1-9.xlsx
