# Supplementary material for: Genomics of Breast Cancer Brain Metastases: A Meta-Analysis and Therapeutic Implications
Source: Cancers (Basel). 2023 Mar 12;15(6):1728. doi: 10.3390/cancers15061728 (PMC10046845; doi:10.3390/cancers15061728)
Supplement: Supplementary file 1 [file cancers-15-01728-s001.zip › cancers-2192941-supplementary- Table S1-9.xlsx]

## Sheet: Table S1
Table S1: Main characteristics of the 57 studies included in the meta-analysis
ID	First author, year	Patient (N)	Median age at diagnostic	Breast cancer	Primary tumor		Brain metastases		Extracerebral metatases			Genomic analysis	Type of source data	Variant selection criteria
				subtype	Samples analyzed		Samples analyzed		Samples analyzed			method
					Yes/No	N	Yes/No	N	Yes/No	N	Sites
1	Nguyen et al1, 2022	2609	NA	All	Yes	1561	No	-	Yes	163	Lung, pleura, liver, bone, LN	NGS	Summary table S2A (excel)	Oncogenic alterations, using OncoKB
2	Cosgrove et al2, 2022	39	49.7	All	No	-	Yes	39	No	-	-	NGS (WES)	Figure 5d (Oncoplot)	Driver mutations, using the dndscv R package
3	Wardell et al3, 2021	10	66.5	All	No	-	Yes	10	No	-	-	Targeted NGS	Figure 1 (Oncoplot)	Significantly mutated genes, using dNdSCV
4	Huang et al4, 2021	1	45	TN	Yes	2	Yes	4	Yes	24	Lung, liver, bone, skin, LN, kidney, peripancreas	NGS (WGS)	Table S9 (excel)	Somatic mutation (based on COSMIC data)
5	Thulin et al5, 2021	57	53	All	Yes	42	Yes	52	No	-	-	Targeted NGS	Supplementary Table S1 (excel)	Pathogenic mutation/ The Cancer Hotspot Panel v2 (ThermoFisher Scientific, Waltham, MA, USA) covering 207 targeted regions in 50 cancer related genes was used (https://tools.lifetechnologies.com/content/sfs/brochures/Ion-AmpliSeq-Cancer-Hotspot-Panel-Flyer.pdf).
6	Chen et al6, 2021	157	NA	All	Yes	157	No	-	Yes	157	LN	NGS	Figure 1 (Oncoprint)	Somatic mutation, using GENCODE website (https://www.gencodegenes.org/human/
7	Aftimos et al7, 2021	242	56	All	Yes	242	No	-	No	-	Lung, pleura, liver, bone, LN, skin, soft tissue, ovary	NGS	Figure 2 (Oncoplot)	Driver mutations, using Target Gene Sequencing (TGS) data
8	Hagio et al8, 2021	24	65.5	HR+	Yes	13	Yes	1	Yes	10	Lung, chest wall, liver bone, LN, ovary	Target NGS	Table 5	The list of 160 cancer-related genes included in the CLHURC comprehensive cancer panel was shown in the previous study19,20.
9	Giannoudis et al9, 2021	32	66	All	Yes	32	Yes	32	No	-	-	Multiplex PCR	Figure 1C, Supplementary table 2	The panel tests 39 driver mutations (Table ​1) across 5 oncogenes (TP53, PIK3CA, ESR1, ERBB2 and AKT) in 8 multiplex assays (Supplementary table 1).
10	Akcakanat et al10, 2021	41	47	All	Yes	17	No	-	No	-	Distant metastases, local recurrent	Targeted NGS	Figure 1 (Oncoplot)	Actionable genes (oncogene/tumor suppressor gene)
11	Huang et al11, 2021	10722	53	All	No	-	Yes	733	No	-	-	NGS	Figure 1	APOBEC mutational signatures were called as described by Zehir et al. [24].
12	Dono et al12, 2021	21	NA	All	No	-	Yes	21	No	-	-	NGS	Figure 2	Somatic mutation, using COSMIC
13	Callens et al13, 2021	82	57	All	Yes	82	No	-	Yes	9	Lung, pleura, liver, bone, LN, skin, ovary	Targeted NGS	Figure 3 (oncoplot)	Most frequently mutated genes (mutation frequency more than 1%) in breast cancer from TCGA and genes with potential therapeutic targeted mutation (Additional file 1) [16].
14	Rinaldi et al14, 2020	11616	55	All	Yes	4515	Yes	238	No	-	Lung, chest wall, liver, bone, skin	NGS	Figure 3a, Table S3 (excel)	somatic alterations, using COSMIC v62
15	Fumagalli et al15, 2020	128	50	All	Yes	106	No	-	Yes	82	Lung, chest wall, pleural, liver, bone, LN, skin	NGS	Figure 3	Driver mutation, using COSMIC
16	Geelen et al16, 2020	234	46	All	Yes	76	No	-	No	-	Lung, liver, bone, LN, ovary	Targeted NGS	Figure 3 (oncoplot)	Targeted sequencing panel and actionable genes as per ESMO guidelines (Table 1)
17	Akahane et al17, 2020	11	52.5	All	Yes	11	No	-	Yes	7	Lung, pleural	Targeted NGS	Table 2	Somatic driver mutation, using The QIAseq Human Breast Cancer Panel (93 genes, DHS-001Z; Qiagen) and the GeneRead Human Comprehensive Cancer Panel (160 genes, NGHS-501X; Qiagen)
18	Kaur et al18, 2020	4	NA	HR+/ TN	No	-	Yes	2	Yes	2	Pleural, liver	NGS (WES)	Figure 2, table 3	Actionable genes, using OncoKB
19	Hutchinson et al19, 2020	34	51	TN	Yes	34	No	-	No	-	Bone, LN, skin, other	Targeted NGS	Figure 1a (oncoplot)	Oncogenic variant, using the FoundationOne® targeted next-generation sequencing panel at a CLIA-certified, CAP-accredited reference laboratory
20	Paul et al20, 2020	66	48.2	All	Yes	17	Yes	3	Yes	63	Lung, sternum, contralateral breast, liver, bone, LN, skin, soft tissue, ovary	NGS (WES)	Figure 2a	MutSigCV2 (19) was used to determine SMGs based on coding mutations and per-sample background mutation rates.
21	Hu et al21, 2020	67	NA	All	Yes	67	No	-	No	-	Lung, liver, peritoneum, bone, skin, ovary	NGS (WES)	Figure 1a (oncoprint)	Driver mutations, using COSMIC (v87)
22	Freitag et al22, 2020	223	NA	All	No	-	No	-	Yes	223	Lung, liver, bone, LN, local recurrent	NGS	Table 3	Genetic alterations for all cases had been previously detected via the FoundationOne CDX NGS assay performed at Foundation Medicine, which evaluates for 315 cancer-related genes and 28 selected rearrangements of which have implications in cancer biology, prognosis, and options for targeted therapy.
23	Hempel et al23, 2020	41	50	All	No	-	No	-	Yes	41	Visceral, bone	NGS	Figure 1	Point mutation, using FoundationOne CDx
24	Mosele et al24, 2020	617	55.25	HR+/ TN	No	-	No	-	Yes	617	Lung, Pleural, contralateral breast, liver, LN, skin	NGS (WES)	Figure 3	Hotspot mutation, using COSMIC
25	Arruda et al25, 2019	10	NA	All	No	-	Yes	8	No	-	Lung, liver, LN, ovary	NGS (WES)	Figure 2b (Oncoprint)	Driver mutations, Haplotypecaller was used in GENOTYPE_GIVEN_ALLELES mode to detect these mutations across all samples.
26	Varešlija et al26, 2019	21	50.9	All	No	-	Yes	21	No	-	-	NGS	Figure 2f (Oncoprint)	Utilizing ExAC, dbSNP and ClinVar databases.
27	Tyran et al27, 2019	14	50.7	All	Yes	14	Yes	14	No	-	-	Targeted NGS	Figure 2, Table 3	panel of 494 “cancer-associated” and “actionable” genes (CCP-V8 panel, Supplementary Table S1
28	Angus et al28, 2019	442	58	All	No	-	No	-	Yes	442	Lung, liver, bone, LN, soft tissue	NGS (WGS)	Supplemetary Figure 10	Driver mutations, using COSMIC
29	Ferguson et al29, 2018	7069	54	All	Yes	3496	Yes	99	Yes	3469	LN, other	NGS	Table S7	Specific regions of 47 genes (panel of pan‐cancer genes of interest related to cancer genomics based on current literature) were amplified using the customized Illumina TruSeq Amplicon Cancer Hotspot panel
30	Schrijver et al30, 2018	17	48	TN/ HER2+	Yes	17	No	-	No		Skin	Targeted NGS	Figure 1	Somatic mutation, using MSK-Integrated Mutation Profiling of Actionable Cancer Targets (MSK-IMPACT) assay
31	Razavi et al31, 2018	1756	NA	All	Yes	918	No	-	No		Lung, chest wall, pleural, liver, LN, ovary	Targeted NGS	Figure 2	Hotspot mutatation, using Variant Effect Predictor (VEP) ver. 81 and vcf2maf ver. 1.6.3
32	Arruda et al32, 2018	6	40.3	HR+/ HER2+	Yes	6	Yes	9	No	-	-	Targeted NGS	Figure 2, Supplementary Table 4	Actionable mutation, using OncoKB
33	Diossy et al33, 2018	17	NA	All	Yes	19	Yes	19	No	-	-	NGS (WES)	Figure 2	Driver mutation, using Genome Analysis Toolkit (GATK 3.7)
34	Siegel et al34, 2018	16	45.5	All	No	0	Yes	10	No	-	-	NGS (WES)	Figure 3A	Somatic mutations, using DawnRank (14)
35	Kjällquist et al35, 2018	10	NA	All	Yes	10	No	-	Yes	10	Lung, liver, bone, LN, skin	NGS (WGS)	Figure 1	Somatic mutations, using set of 505 previously recognized recurrent cancer genes from COSMIC census database and The Cancer Genome Atlas [1]
36	Krøigård et al36, 2018	6	64.7	HR+	Yes	6	No	-	Yes	6	Liver, bone	NGS	Table 5	Somatic mutations, using nine publicly available somatic variant callers: EB Call [16], Mutect [15], Seurat [17], Shimmer [18], Indelocator (http://www.broadinstitute.org/cancer/cga/indelocator), Somatic Sniper [17], Strelka [19], Varscan 2 [20] and Virmid [21].
37	Ng et al37, 2017	9	NA	All	Yes	9	No	-	Yes	9	Lung, liver, bone	NGS (WES)	Figure 2, Figure 4	Pathogenic mutations, using a combination of MutationTaster (25), CHASM (breast) (26) and FATHMM (27)
38	Richichi et al38, 2017	12	50	All	No	-	Yes	12	No	-	-	NGS (WES)	Figure 1b, Supplementary table S5	Somatic mutations, using cBioPortal database (13, 14)
39	Priedigkeit et al39, 2017	20	65	All	No	-	Yes	20	No	-	-	NGS (WES)	Figure 2A (Oncoprint)	Activating mutation, using CLC Genomics Workbench (http://www.clcbio.com, v9.0) and IGV (v2.3.60)
40	Yates et al40, 2017	51	53	All	Yes	51	No	-	Yes	51	Distant metastases, local recurrent	NGS (WGS)	Figure 6	Driver mutations, using mutation calling algorithms (CaVEMan, Pindel and BRASS) and post-processing filters as previously described (Yates et al., 2015).
41	Basho et al41, 2016	89	49	All	Yes	89	No	-	No	-	Visceral, LN, soft tissue	Multiplex PCR	Figure 1	Hotspot mutations, using panel of 190 regions (70-150 bp) that encompass 740 mutational hotspots in the coding sequence of 46 or 50 cancer-related genes
42	Bertucci et al42, 2016	23	58	All	Yes	23	No	-	No	-	Liver, peritoneum, LN, skin, muscles, ovary, bladder, uterus	Targeted NGS	Figure 3	SNVs (non-synonymous, stop/gain) and indels, using panel of 365 “cancer-associated” genes selected for their involvement in cancers (CCP-V6 panel; Supplementary Table 4)
43	Muller et al43, 2016	22	61	All	No	-	Yes	4	No	-	Lung, chest wall, neck mass, liver, LN, skin	Targeted NGS	Figure 1, Table 1	Somatic mutations, using COSMIC
44	Manso et al44, 2016	11	68	HR+	Yes	11	No	-	Yes	11	Lung, peritoneum, bone	NGS	Table 1	Panel covering the coding DNA sequence of the 106 genes [4, 5, 8–10, 16, 17]
45	Saunus et al45, 2015	11	48.6	All	No	-	Yes	11	No	-	-	NGS (WES)	Figure 2A	Somatic mutations, using qSNP [2] and the Genome Analysis Tool Kit (GATK) [3,4].
46	Lee et al46, 2015	45	45	All	Yes	18	Yes	42	No	-	-	NGS	Figure 2, Figure 3	Hotspot mutations, using The Ion AmpliSeq Cancer Hotspot Panel v2 (www.lifetechnologies.com)
47	Brastianos et al47, 2015	21	46.7	All	No	-	Yes	21	No	-	-	NGS (WES)	Figure 2	Actionable mutations, using COSMIC (v67)
48	Roy-Chowdhuri et al48, 2015	61	46	All	Yes	61	No	-	Yes	61	Distant metastases, local recurrent	NGS	Figure 2	Hotspot mutations, using The IT AmpliSeq cancer panel
49	Salhia et al49, 2014	35	65	All	No	-	Yes	11	No	-	-	aCGH	Table S13	Genomic identification using Significant Targets in Cancer (GISTIC)
50	Staren et al50, 2014	101	50.7	All	Yes	31	No	-	Yes	70	Distant metastases, local recurrent	NGS	Figure 1	Genomic alterations, using panel of 236 cancer-related genes plus 47 introns from 19 genes that are often rearranged or altered in solid cancers.16,17
51	Meric-Bernstam et al51, 2014	43	48	All	Yes	36	No	-	No		Lung, liver, skin, LN, ovary, local recurrent	Targeted NGS	Figure 2 (Oncoprint)	Somatic mutations using the COSMIC database (version 62), and germline alterations were identified and filtered using dbSNP (version 135) (13)
52	Craig et al52, 2013	14	NA	TN	No	-	No	-	Yes	14	Lung, chest wall, liver, bone, LN	NGS	Table 2	Coding mutations, using MutationWalker and Genome Analysis Toolkit (GATK; ref. 25)
53	Wikman et al53, 2012	30	57	All	No	-	Yes	10	No	-	-	Sanger	Table 3	The entire PTEN coding region was screened for mutations by sequencing PTEN cDNA.
54	Qian et al54, 2011	41	67	NA	No	-	Yes	20	No	-	-	Sanger	Supplementary Table 2	Using GeneBank reference sequence NM_000546 (Mutation Surveyor software, SoftGenetics, State College, PA)
55	Dupont Jensen et al55, 2011	104	57	All	Yes	101	No	-	No	-	Lung, pleura, liver, bone, LN, local recurrent	Multiplex PCR	Table 3	Hotspot mutations, analyzed by SNaPshot genotyping assay
56	Da Silvia et al56, 2010	12	48.5	All	Yes	12	Yes	12	No	-	-	NGS	Table 1, additional file 2	Somatic mutations, using the OncoCarta® Panel Assay v1.0 (Sequenom Inc., San Diego, California, USA) of 238 mutations in 19 oncogenes [26].
57	Ding et al57, 2010	1	44	TN	Yes	4	Yes	7	No	-	-	NGS	Table 1	Somatic mutations, using glfSomatic and a modified version of the Samtools indel caller (http://samtools.sourceforge.net/).
	Total number of patients/samples	37218	53.5			11906		1485		5541
	NGS: next generation sequencing, WES: whole exome sequencing, WGS: whole genome sequencing, aCGH: array-comparative genomic hybridization, PCR: Polymerase chain reaction,
	TN: Triple negative, HER2+: human epidermal, receptor 2 positive, HR+: hormonal receptor positive, LN: lymph nodes
	NA: not available

## Sheet: Table S2
Table S2. Details on individual scores for the included studies based on Q-genie tool
Study	Questions											Score
	Rationale for study	Selection and outcome	Comparability of comparison group	Technical exposure	Non-technical exposure	Other sources of bias	Samples size and power	A priori planning of analysis	Statistical methods and control for confounding	Testing of assumptions and inferences for genetic analysis	Appropriateness of inferences drawn from results
Nguyen et al1, 2022	6	4	5	4	NA	5	6	5	4	5	6	50
Cosgrove et al2, 2022	6	5	4	4	NA	4	3	5	4	5	6	46
Wardell et al3, 2021	6	4	4	4	NA	3	2	5	4	5	6	43
Huang et al4, 2021	5	3	6	3	NA	2	1	3	4	3	4	34
Thulin et al5, 2021	5	5	5	4	NA	4	3	4	5	4	5	44
Chen et al6, 2021	5	4	5	4	NA	5	6	4	4	3	3	43
Aftimos et al7, 2021	4	4	2	4	NA	5	6	4	5	4	4	42
Hagio et al8, 2021	6	5	6	4	NA	3	2	5	6	4	4	45
Giannoudis et al9, 2021	5	5	5	2	NA	4	3	4	3	4	4	39
Akcakanat et al10, 2021	5	3	2	4	NA	4	3	4	5	5	4	39
Huang et al11, 2021	5	5	4	3	NA	5	7	5	3	3	4	44
Dono et al12, 2021	5	4	4	4	NA	3	3	5	4	4	3	39
Callens et al13, 2021	5	5	6	4	NA	4	4	4	5	4	6	47
Rinaldi et al14, 2020	6	5	5	4	NA	4	6	4	5	5	4	48
Fumagalli et al15, 2020	5	4	5	3	NA	4	6	4	5	4	5	45
Geelen et al16, 2020	6	4	2	4	NA	4	6	4	6	4	4	44
Akahane et al17, 2020	4	4	5	4	NA	3	2	4	4	4	4	38
Kaur et al18, 2020	3	3	4	3	NA	2	1	3	3	3	3	28
Hutchinson et al19, 2020	5	3	2	4	NA	4	3	5	5	5	5	41
Paul et al20, 2020	5	5	5	3	NA	3	4	3	4	3	3	38
Hu et al21, 2020	4	2	2	3	NA	3	4	4	4	3	3	32
Freitag et al22, 2020	5	4	3	4	NA	3	3	3	5	4	5	39
Hempel et al23, 2020	5	3	3	4	NA	3	4	4	4	4	5	39
Mosele et al24, 2020	5	3	3	3	NA	4	6	3	4	4	4	39
Arruda et al25, 2019	5	4	4	3	NA	2	2	4	4	4	4	36
Varešlija et al26, 2019	6	3	4	4	NA	4	2	3	4	3	3	36
Tyran et al27, 2019	6	4	6	3	NA	3	2	3	4	3	4	38
Angus et al28, 2019	5	4	3	3	NA	4	6	4	5	5	4	43
Ferguson et al29, 2018	6	5	6	3	NA	4	6	4	6	5	5	50
Schrijver et al30, 2018	4	3	2	4	NA	4	2	4	6	4	4	37
Razavi et al31, 2018	4	3	2	4	NA	4	6	5	5	4	4	41
Arruda et al32, 2018	5	4	6	4	NA	2	1	5	4	3	4	38
Diossy et al33, 2018	4	4	6	3	NA	3	2	3	4	3	4	36
Siegel et al34, 2018	5	4	4	3	NA	3	2	4	3	3	4	35
Kjällquist et al35, 2018	4	3	6	4	NA	2	2	3	4	3	4	35
Krøigård et al36, 2018	4	3	6	3	NA	2	1	4	3	4	3	33
Ng et al37, 2017	4	3	6	3	NA	2	1	3	3	3	4	32
Richichi et al38, 2017	4	3	4	3	NA	3	2	4	4	3	4	34
Priedigkeit et al39, 2017	4	4	4	3	NA	3	2	4	3	5	4	36
Yates et al40, 2017	6	3	6	3	NA	4	3	5	4	4	4	42
Basho et al41, 2016	4	4	4	4	NA	4	4	3	4	4	4	39
Bertucci et al42, 2016	4	3	2	4	NA	4	2	4	5	5	4	37
Muller et al43, 2016	4	3	4	4	NA	3	2	4	4	4	4	36
Manso et al44, 2016	5	3	6	3	NA	3	2	4	5	4	5	40
Saunus et al45, 2015	5	4	4	3	NA	4	2	3	4	3	4	36
Lee et al46, 2015	5	4	6	3	NA	4	3	4	5	4	4	42
Brastianos et al47, 2015	5	3	4	3	NA	3	2	4	4	4	5	37
Roy-Chowdhuri et al48, 2015	6	3	6	4	NA	4	4	4	5	4	6	46
Salhia et al49, 2014	5	4	4	2	NA	5	4	3	3	2	4	36
Staren et al50, 2014	5	4	5	4	NA	4	4	4	4	4	5	43
Meric-Bernstam et al51, 2014	4	3	2	4	NA	4	3	4	5	5	5	39
Craig et al52, 2013	4	3	3	3	NA	3	2	4	4	3	4	33
Wikman et al53, 2012	4	4	4	2	NA	2	2	3	2	3	3	29
Qian et al54, 2011	3	3	4	2	NA	2	2	2	2	3	3	26
Dupont Jensen et al55, 2011	3	2	2	2	NA	3	5	3	4	2	2	28
Da Silvia et al56, 2010	5	3	6	3	NA	2	2	3	4	2	3	33
Ding et al57, 2010	5	2	6	4	NA	1	1	2	3	2	3	29

## Sheet: Table S3
Table S3. Comparison of prevalence among gene mutation according to the quality of studies (Q genie tool)
Gene	ID studies	Sample (n)	Mutation prevalence % [95%CI] (random effects model)	P value for subgroup differences (random effects model)	Heterogeneity
					I2	P
TP53				0.78
Good studies	1,3,5,6,7,8,9,11,12,13,14,15,16,19,23,28,29,31,40,41,44,47,48,51	16380	47.0 [40.0-54.0]		0.96	<0.01
Moderate or low studies	17,20,21,27,30,32,33,34,35,36,37,42,43,45,47,52,54,57	1321	48.0 [39.0-57.0]		0.76	<0.01
PIK3CA				0.81
Good studies	1,3,5,6,7,8,9,10,11,12,13,14,15,16,19,23,2,28,29,40,41,46,48,51	16974	28.0 [26.0-31.0]		0.82	<0.01
Moderate or low studies	17,20,21,27,30,32,33,35,36,37,38,42,43,45,47,56	485	29.0 [23.0-37.0]		0.49	<0.01
CCND1				0.61
Good studies	11,15,16,19,22,23,28,51	1559	12.0 [5.00-25.0]		0.86	<0.01
Moderate or low studies	27,30,45	25	16.0 [6.00-36.0]		0	0.79
MYC				0.05
Good studies	8,11,12,15,19,23,28,34,44	1540	13.0 [6.00-25.0]		0.87	<0.01
Moderate or low studies	27,39,45	55	29.0 [19.0-42.0]		0	0.88
FGF19				NA
Good studies	15,19,22	222	18.0 [13.0-23.0]		0.43	0.17
Moderate or low studies		0	NA		NA	NA
FGF3				NA
Good studies	15,19,22,23	263	11.0 [5.00-21.0]		0.55	0.08
Moderate or low studies		0	NA		NA	NA
KMT2C				0.27
Good studies	1,6,13,28,44	2511	11.0 [4.00-27.0]		0.95	<0.01
Moderate or low studies	17,20,21,27,32,35	221	20.0 [12.0-33.0]		0.65	<0.01
BRCA2				0.1
Good studies	8,12,13,14,15,16,19,23,29,40,50,51	12420	10.0 [7.00-14.0]		0.89	<0.01
Moderate or low studies	30,32,36,42,45,47	76	30.0 [8.00-68.0]		0.55	0.05
ATRX				NA
Good studies		0	NA		NA	NA
Moderate or low studies	27,30,32,35	43	14.0 [6.00-28.0]		0	0.92
GATA3				0.71
Good studies	1,6,7,10,11,12,13,14,16, 28, 40,44	8374	11.0 [9.00-13.0]		0.8	<0.01
Moderate or low studies	17,20,21,27,37,38,42	239	12.0 [8.00-16.0]		0	0.95
FGFR1				NA
Good studies	14,15,16,19,23,29	8597	5.00 [2.00-16.0]		0.97	<0.01
Moderate or low studies		0	NA		NA	NA
GRIN2A				<0.01
Good studies	14	4762	4.00 [2.00-8.00]		0.85	<0.01
Moderate or low studies	57	4	50.0 [7.00-93.0]		NA	NA
NCOR1				NA
Good studies	1,13,14,40,44	6683	14.0 [2.00-58.0]		0.83	<0.01
Moderate or low studies		0	NA		NA	NA
CDKN2A				0.41
Good studies	10,11,19,28,51	1262	10.0 [8.00-12.0]		0.21	0.28
Moderate or low studies	26,45	43	14.0 [6.00-28.0]		0	0.65
TSC2				0.54
Good studies	19,40	93	4.00 [2.00-11.0]		0	0.4
Moderate or low studies	30,42,47	44	7.00 [2.00-19.0]		0	0.61
PTEN				<0.01
Good studies	1,5,6,7,8,10,11,13,15,16,19,23,28,29,40,41,46,48,51	11352	7.00 [6.00-9.00]		0.88	<0.01
Moderate or low studies	4,21,27,33,42,45,53	188	24.0 [10.0-47.0]		0.6	<0.01
RB1				0.02
Good studies	1,5,7,8,11,16,19,29,40,46,50	10399	5.00 [3.00-8.00]		0.94	<0.01
Moderate or low studies	4,21,27,30,34,37,52	155	21.0 [7.00-50.0]		0.6	0.01
ARID1A				0.57
Good studies	1,3,6,7,8,10,11,13,15,16,23,28,31,40,51	3766	6.00 [5.00-8.00]		0.65	<0.01
Moderate or low studies	21,32,35,47	1035	8.00 [4.00-16.0]		0.81	<0.01
MDM2				0.08
Good studies	15,23,51	192	6.00 [3.00-10.0]		0	0.77
Moderate or low studies	30,34,45,52	35	14.0 [6.00-30.0]		0.01	0.36
MAP3K1				0.63
Good studies	1,6,13,14,40	6924	6.00 [6.00-7.00]		0	0.67
Moderate or low studies	42	23	9.00 [1.00-28.0]		NA	NA
CDH1				0.25
Good studies	1,5,6,7,13,14,16,19,23,28,29,40,44,51	14541	6.00 [3.00-11.0]		0.98	<0.01
Moderate or low studies	17,20,21,25,32,33,35,37,38,42,43	294	9.00 [6.00-13.0]		0	0.98
AKT1				0.9
Good studies	1,6,7,8,9,13,15,23,28,29,40,41,48,50,51	10474	8.00 [5.00-11.0]		0.9	<0.01
Moderate or low studies	20,27,42,45,	136	8.00 [5.00-14.0]		0	0.89
CDKN2B				0.07
Good studies	11,19,51	11525	5.00 [5.00-6.00]		0	0.41
Moderate or low studies	26	32	12.0 [5.00-29.0]		0	0.49
RUNX1				<0.01
Good studies	1,7,28,51	2452	2.00 [1.00-4.00]		0.76	<0.01
Moderate or low studies	20,27,30,36,37	129	11.0 [7.00-17.0]		0.22	0.26
BRCA1				<0.01
Good studies	7,8,11,13,14,15,19,29,40	13122	6.00 [5.00-8.00]		0.79	<0.01
Moderate or low studies	27,32,33,45,52	100	15.0 [9.00-23.0]		0	0.76
ARID1B				0.56
Good studies	40,44	132	4.00 [1.00-15.0]		0.15	0.32
Moderate or low studies	21,27,30,34,35	111	7.00 [3.00-15.0]		0	0.41
MSH6				<0.01
Good studies	40,51	138	2.00 [1.00-7.00]		0	0.96
Moderate or low studies	34,42,	44	16.0 [8.00-30.0]		0	0.56
ESR1				0.89
Good studies	1,7,8,9,14,15,16,22,23,31,50	7965	9.00 [5.00-16.0]		0.95	<0.01
Moderate or low studies	17,20,21,27,39,57	1100	10.0 [3.00-28.0]		0.93	<0.01
KDM6A				0.01
Good studies	14	4798	4.00 [3.00-5.00]		0.2	0.29
Moderate or low studies	18,30,34,35	32	16.0 [7.00-32.0]		0	0.84
APC				0.14
Good studies	29,31,46,48	7280	4.00 [4.00-5.00]		0.44	0.08
Moderate or low studies	4,21,35,43	1039	20.0 [2.00-73.0]		0.88	<0.01
KMT2D				0.23
Good studies	14,31,44	4764	10.0 [9.00-11.0]		0	0.59
Moderate or low studies	21,27,32,27	1032	5.00 [1.00-15.0]		0.85	<0.01
MAP2K4				0.84
Good studies	6,7,8,16,28,40	1186	5.00 [3.00-9.00]		0.68	<0.01
Moderate or low studies	20,32,	89	6.00 [2.00-13.0]		0	0.75
ERBB2				0.11
Good studies	1,6,7,8,9,11,12,13,15,16,19,23,26,28,29,30,31,41	11069	5.00 [3.00-9.00]		0.95	<0.01
Moderate or low studies	21,32,33,34,39,45,47	1121	11.0 [5.00-23.0]		0.89	<0.01
FAT1				0.94
Good studies	6,28,31	599	6.00 [5.00-9.00]		0.55	0.14
Moderate or low studies	18,21,27,42	1038	7.00 [2.00-17.0]		0.83	<0.01
ATM				<0.01
Good studies	8,15,29,46,48,51	7515	3.00 [3.00-4.00]		0.02	0.42
Moderate or low studies	4,30,32,37	78	19.0 [12.0-29.0]		0	0.62
NRAS				<0.01
Good studies	29,41	3657	1.00 [0.00-4.00]		0.92	<0.01
Moderate or low studies	45,56	35	17.0 [8.00-33.0]		0	0.99
NF1				0.41
Good studies	1,6,7,11,13,15,23,28,31,40,51	3904	5.00 [3.00-8.00]		0.87	<0.01
Moderate or low studies	21,35,42,47,52	1063	7.00 [3.00-12.0]		0.63	0.01
ERBB3				<0.01
Good studies	7	242	2.00 [1.00-5.00]		NA	NA
Moderate or low studies	21,26,37,45	117	11.0 [5.00-22.0]		0.36	0.18
JAK1				0.41
Good studies	6,14	5076	3.00 [2.00-6.00]		0.86	<0.01
Moderate or low studies	30,34	77	5.00 [2.00-13.0]		0	0.48
NOTCH1				0.19
Good studies	13,14,19,29	11842	2.00 [0.00-7.00]		0.96	<0.01
Moderate or low studies	21,27,30	95	6.00 [2.00-20.0]		0.55	0.11
IGF1R				NA
Good studies	14,15,51	4977	4.00 [2.00-7.00]		0.83	<0.01
Moderate or low studies		0	NA		NA	NA
MTOR				0.07
Good studies	14	4753	4.00 [2.00-7.00]		0.89	<0.01
Moderate or low studies	27,42,47	72	10.0 [5.00-19.0]		0	0.75
FOXA1				<0.01
Good studies	1,29,40,44	2279	4.00 [2.00-10.0]		0.94	<0.01
Moderate or low studies	39,57	27	43.0 [15.0-76.0]		0.76	0.04
PIK3R1				<0.01
Good studies	1,6,7,13,14,15,40	7003	3.00 [2.00-5.00]		0.81	<0.01
Moderate or low studies	26,45	32	22.0 [11.0-39.0]		0.49	0.16
GNAS				<0.01
Good studies	10,11,14,29,40	12570	1.00 [0.00-3.00]		0.95	<0.01
Moderate or low studies	18,21,27,35	107	10.0 [4.00-24.0]		0.43	0.14
ARID2				0.97
Good studies	14,31,40	4864	3.00 [2.00-5.00]		0.6	0.04
Moderate or low studies	21,30,35	1005	3.00 [0.00-16.0]		0.87	<0.01
ASXL1				0.48
Good studies	8,12,14	4775	9.00 [2.00-32.0]		0.89	<0.01
Moderate or low studies	34,35,37	39	15.0 [7.00-30.0]		0	0.57
KRAS				NA
Good studies	7,14,15,19,23,29,46,48,51	7802	2.00 [1.00-3.00]		0.62	<0.01
Moderate or low studies		0	NA		NA	NA
EGFR				<0.01
Good studies	5,10,13,16,29,46,51	7353	1.00 [1.00-3.00]		0.78	<0.01
Moderate or low studies	21,39,47	108	8.00 [3.00-22.0]		0.72	0.03
MLH1				0.14
Good studies	29,40,46	7121	2.00 [1.00-6.00]		0.93	<0.01
Moderate or low studies	32,	9	11.0 [2.00-50.0]		NA	NA
BRAF				<0.01
Good studies	16,19,29,40,48	7248	1.00 [0.00-3.00]		0.85	<0.01
Moderate or low studies	32,38,45	31	19.0 [9.00-37.0]		0	0.57
FGFR2				<0.01
Good studies	29	7001	1.00 [0.00-2.00]		0.88	<0.01
Moderate or low studies	32,52	44	16.0 [8.00-30.0]		0	0.41
FGFR4				NA
Good studies		0	-		NA	NA
Moderate or low studies	26,27,39	987	9.00 [1.00-41.0]		0.93	<0.01
Bold: Gene’s name and significant P value at the threshold of 5% for subgroup differences

## Sheet: Table S4
Table S4. Comparison of prevalence among gene mutation in primary tumor, extracerebral metastases and brain metastases in breast cancers.
Gene	ID studies	Sample (n)	Mutation prevalence % [95%CI] (random effects model)	P value for subgroup differences (random effects model)			Heterogeneity
							I2	P
TP53				0.04
Primary	1,5,6,7,8,9,13,14,15,16,17,19,20,21,27,29,30,31,32,33,36,37,49,41,42,44,46,48,51,57	11750	47.0 [40.0-54.0]				0.95	<0.01
Extracerebral metastases	1,6,8,13,15,17,20,23,28,29,35,36,37,40,44,48,52	4605	36.0 [25.0-49.0]				0.81	<0.01
Brain metastases	3,5,8,9,11,12,14,20,27,29,32,33,34,43,45,46,47,54,57	1346	58.0 [47.0-69.0]				0.79	<0.01
PIK3CA				0.03
Primary	1,5,6,7,8,9,10,13,14,15,16,17,19,20,21,27,29,30,32,33,35,36,37,40,41,42,46,48,51,55,56	10940	29.0 [26.0-33.0]				0.76	<0.01
Extracerebral metastases	1,6,8,13,15,17,20,23,24,28,29,36,37,40,48	5187	33.0 [28.0-38.0]				0.85	<0.01
Brain metastases	3,5,9,11,12,14,20,27,29,32,33,35,38,43,45,46,47,56	1332	23.0 [18.0-28.0]				0.45	0.02
CCND1				0.25
Primary	15,16,19,22,30,51	261	21.0 [16.0-26.0]				0.01	0.4
Extracerebral metastases	15,23,28	565	22.0 [15.0-31.0]				0.67	0.05
Brain metastases	11,27,45	758	3.00 [0.00-28.0]				0.91	<0.01
MYC				0.92
Primary	8,15,19,44	200	20.0 [13.0-29.0]				0.09	0.36
Extracerebral metastases	8,15,23,28,44	586	20.0 [11.0-34.0]				0.76	<0.01
Brain metastases	11,12,27,34,39,45	809	15.0 [4.00-47.0]				0.9	<0.01
FGF19				0.59
Primary	15,19,22	140	14.0 [6.00-31.0]				0.71	0.06
Extracerebral metastases	15	15	18.0 [11.0-28.0]				NA	NA
Brain metastases		0	NA				NA	NA
FGF3				0.7
Primary	15,19,22	140	14.0 [6.00-30.0]				0.62	0.1
Extracerebral metastases	15,23	123	8.00 [2.00-29.0]				0.75	0.05
Brain metastases		0	NA				NA	NA
KMT2C				0.08
Primary	1,6,17,20,21,27,32,35,44	1854	11.0 [4.00-25.0]				0.92	<0.01
Extracerebral metastases	1,6,13,20,28,35,44	855	17.0 [7.00-34.0]				0.86	<0.01
Brain metastases	27,32	23	35.0 [18.0-56.0]				0	0.32
BRCA2				0.02
Primary	13,14,16,19,29,30,36,40,42,50,51	8359	11.0 [5.00-22.0]				0.92	<0.01
Extracerebral metastases	8,13,15,23,29,36,40,50	3738	8.00 [5.00-13.0]				0.5	0.05
Brain metastases	12,14,29,32,45,47	399	22.0 [13.0-35.0]				0.72	<0.01
ATRX				0.78
Primary	30,35	19	11.0 [3.00-34.0]				0	0.94
Extracerebral metastases	35	10	20.0 [3.00-56.0]				NA	NA
Brain metastases	27,32	23	13.0 [4.00-34.0]				0	0.83
GATA3				0.63
Primary	1,6,7,10,13,14,16,17,20,21,27,37,40,42,44	6853	10.0 [8.00-13.0]				0.67	<0.01
Extracerebral metastases	6,13,20,28,37,40,44	742	13.0 [9.00-18.0]				0.31	0.19
Brain metastases	11,12,14,27,38	1018	12.0 [7.00-20.0]				0.72	<0.01
FGFR1				0.15
Primary	14,15,16,19	4767	9.00 [3.00-21.0]				0.98	<0.01
Extracerebral metastases	15,23,29	3592	3.00 [0.00-38.0]				0.97	<0.01
Brain metastases	14	238	3.00 [1.00-5.00]				NA	NA
GRIN2A				0.73
Primary	14,30,57	4528	9.00 [2.00-38.0]				0.86	<0.01
Extracerebral metastases		0	NA				NA	NA
Brain metastases	14	238	7.00 [4.00-11.0]				NA	NA
NCOR1				0.4
Primary	1,13,14,40,44	6220	9.00 [1.00-63.0]				0.9	<0.01
Extracerebral metastases	1,40,44	225	43.0 [1.00-98.0]				0	0.83
Brain metastases	14	238	4.00 [2.00-8.00]				NA	NA
CDKN2A				0.13
Primary	10,19,51	87	8.00 [4.00-16.0]				0	0.73
Extracerebral metastases	28	442	12.0 [10.0-16.0]				NA	NA
Brain metastases	11,26,45	776	9.00 [7.00-11.0]				0	0.48
TSC2				0.43
Primary	19,30,42	65	8.00 [3.00-17.0]				0	0.8
Extracerebral metastases	40	51	2.00 [0.00-10.0]				NA	NA
Brain metastases	47	21	5.00 [0.00-25.0]				NA	NA
PTEN				0.04
Primary	1,4,6,7,8,10,13,15,16,19,21,27,29,40,41,42,51	6066	6.00 [5.00-8.00]				0.53	<0.01
Extracerebral metastases	1,4,6,15,23,28,29,40,48	4490	10.0 [6.00-16.0]				0.91	<0.01
Brain metastases	4,5,11,27,33,45,46,53	984	15.0 [7.00-30.0]				0.57	0.02
RB1				0.63
Primary	1,4,5,7,8,16,19,21,29,30,37,46,50	5608	6.00 [3.00-13.0]				0.89	<0.01
Extracerebral metastases	4,8,28,29,40,50.52	4080	6.00 [2.00-16.0]				0.95	<0.01
Brain metastases	4,5,7,11,27,34,46	866	12.0 [4.00-31.0]				0	0.72
ARID1A				0.15
Primary	1,6,7,8,10,13,16,21,31,35,40,51	3230	6.00 [4.00-8.00]				0.72	<0.01
Extracerebral metastases	1,13,15,23,28,35,40	798	9.00 [7.00-11.0]				0.11	0.34
Brain metastases	3,11,32,47	773	7.00 [6.00-9.00]				0	0.92
MDM2				0.11
Primary	15,30,51	151	6.00 [3.00-11.0]				0	0.6
Extracerebral metastases	23,52	55	5.00 [2.00-16.0]				0	0.75
Brain metastases	34,45	21	19.0 [7.00-41.0]				0	0.33
MAP3K1				0.51
Primary	1,6,13,14,42	6338	6.00 [6.00-7.00]				0	0.65
Extracerebral metastases	1,6,40	371	8.00 [5.00-11.0]				0	0.58
Brain metastases	14	238	5.00 [3.00-9.00]				NA	NA
CDH1				0.71
Primary	1,5,7,13,14,16,17,19,20,21,29,32,33,35,40,42,44,51	10299	6.00 [4.00-9.00]				0.93	<0.01
Extracerebral metastases	1,6,13,17,20,23,28,29,33,37,40,44	4432	8.00 [4.00-19.0]				0.98	<0.01
Brain metastases	5,25,32,33,38,43	104	6.00 [3.00-12.0]				0	0.54
AKT1				0.11
Primary	1,6,7,8,9,13,15,27,29,40,41,42,48,50,51	5994	6.00 [4.00-10.0]				0.87	<0.01
Extracerebral metastases	1,6,8,15,20,23,28,29,40,50	4548	8.00 [6.00-11.0]				0.84	<0.01
Brain metastases	9,27,45	68	18.0 [7.00-39.0]				0.5	0.11
CDKN2B				0.04
Primary	19,51	10792	5.00 [5.00-5.00]				0	0.96
Extracerebral metastases		-	-	-			-	-
Brain metastases	11,26	765	7.00 [5.00-9.00]				0.18	0.29
RUNX1				0.9
Primary	1,7,20,27,30,36,51	1884	5.00 [1.00-15.0]				0.87	<0.01
Extracerebral metastases	1,20,28,36,37	683	4.00 [2.00-9.00]				0.67	0.02
Brain metastases	27	14	7.00 [0.00-34.0]				NA	NA
BRCA1				0.02
Primary	7,8,13,14,15,19,27,29,33,40	8572	5.00 [4.00-8.00]				0.72	<0.01
Extracerebral metastases	8,15,29,40,52	3626	9.00 [8.00-10.0]				0	0.62
Brain metastases	11,14,27,32,33,45	1024	9.00 [7.00-10.0]				0.35	0.17
ARID1B				0.8
Primary	21,30,35,44	147	5.00 [1.00-14.0]				0.18	0.3
Extracerebral metastases	35,40,44	72	6.00 [2.00-20.0]				0.48	0.14
Brain metastases	27,34	24	8.00 [2.00-28.0]				0	0.8
MSH6				0.42
Primary	40,42,51	110	5.00 [1.00-21.0]				0.75	0.02
Extracerebral metastases	40	51	2.00 [0.00-13.0]				NA	NA
Brain metastases	34	10	10.0 [2.00-31.0]				0	0.94
ESR1				0.07
Primary	1,7,8,9,14,15,16,17,21,22,32	7541	5.00 [2.00-12.0]				0.95	<0.01
Extracerebral metastases	1,8,15,20,23,50	480	14.0 [11.0-17.0]				0.42	0.11
Brain metastases	9,37,14,27,39,57	1044	18.0 [8.00-37.0]				0.92	<0.01
KDM6A				<0.01
Primary	14,30	4570	4.00 [3.00-4.00]				0	0.74
Extracerebral metastases	35	10	20.0 [3.00-56.0]				NA	NA
Brain metastases	14,18,34	250	7.00 [4.00-11.0]				0.67	0.05
APC				0.3
Primary	4,21,29,31,35,46,48	4606	4.00 [1.00-13.0]				0.64	<0.01
Extracerebral metastases	4,29,35,48	3564	11.0 [3.00-32.0]				0.94	<0.01
Brain metastases	4,29,43,46	149	23.0 [2.00-80.0]				0.08	0.35
KMT2D				0.28
Primary	14,21,27,31	5514	4.00 [1.00-16.0]				0.93	<0.01
Extracerebral metastases	37,44	11	18.0 [5.00-51.0]				NA	NA
Brain metastases	14,27,32	271	11.0 [8.00-15.0]				0	0.98
MAP2K4				0.56
Primary	6,7,16,20,40	543	4.00 [2.00-9.00]				0.69	0.01
Extracerebral metastases	6,8,20,28,40	723	6.00 [4.00-11.0]				0.45	0.12
Brain metastases	32	9	11.0 [0.00-48.0]				NA	NA
ERBB2				0.06
Primary	1,6,7,9,13,15,16,19,21,29,30,31,32,33,41	6929	4.00 [2.00-7.00]				0.88	<0.01
Extracerebral metastases	1,6,8,15,23,28,29	4364	9.00 [4.00-17.0]				0.98	<0.01
Brain metastases	9,11,12,26,32,33,34,39,45,47	897	12.0 [5.00-26.0]				0.9	<0.01
FAT1				0.41
Primary	21,27,31,42	1022	4.00 [1.00-13.0]				0.84	<0.01
Extracerebral metastases	6,18,28	601	6.00 [5.00-9.00]				0.65	0.06
Brain metastases	27	14	14.0 [2.00-43.0]				NA	NA
ATM				0.19
Primary	8,15,29,30,32,48,51	3782	4.00 [2.00-8.00]				0.62	<0.01
Extracerebral metastases	4,15,29,37,48	3645	4.00 [3.00-4.00]				0.67	0.02
Brain metastases	29,46	166	9.00 [3.00-24.0]				0.73	0.01
NRAS				<0.01
Primary	41,56	101	4.00 [1.00-24.0]				0.8	0.02
Extracerebral metastases	29	3469	0.00 [0.00-0.00]				NA	NA
Brain metastases	29,45,56	122	8.00 [3.00-21.0]				0.57	0.1
NF1				<0.01
Primary	1,6,7,13,15,21,31,35,40,42,31	3253	3.00 [2.00-6.00]				0.82	<0.01
Extracerebral metastases	1,6,15,23,28,35,40,52	960	9.00 [6.00-12.0]				0.43	0.09
Brain metastases	11,47	754	9.00 [7.00-11.0]				0	0.93
ERBB3				<0.01
Primary	7,21,37	318	3.00 [1.00-5.00]				0.31	0.23
Extracerebral metastases	37	9	11.0 [0.00-48.0]				NA	NA
Brain metastases	26,45	32	22.0 [11.0-39.0]				0	0.72
JAK1				0.86
Primary	6,14,30	4748	3.00 [1.00-8.00]				0.86	<0.01
Extracerebral metastases	6	157	4.00 [1.00-8.00]				NA	NA
Brain metastases	14,34	248	4.00 [2.00-8.00]				0	0.4
NOTCH1				<0.01
Primary	13,14,19,21,27,29,30	8216	3.00 [1.00-7.00]				0.93	<0.01
Extracerebral metastases	29	3469	0.00 [0.00-0.00]				NA	NA
Brain metastases	14,27	252	10.0 [6.00-14.0]				0	0.54
IGF1R				0.79
Primary	14,15,51	4657	3.00 [1.00-8.00]				0.86	<0.01
Extracerebral metastases	15	82	5.00 [2.00-12.0]				NA	NA
Brain metastases	14	249	5.00 [3.00-8.00]				0	0.51
MTOR				<0.01
Primary	14,27,42	4552	3.00 [3.00-4.00]				0.7	0.03
Extracerebral metastases		0	-	-			-	-
Brain metastases	14,27,47	273	7.00 [4.00-11.0]				0	0.53
FOXA1				<0.01
Primary	1,40,44	1623	2.00 [0.00-7.00]				0.78	0.01
Extracerebral metastases	1,28,40	656	10.0 [8.00-13.0]				0.33	0.23
Brain metastases	39,57	27	43.0 [15.0-76.0]				0.76	0.04
PIK3R1				<0.01
Primary	1,7,13,14,15,40	6557	2.00 [1.00-4.00]				0.86	<0.01
Extracerebral metastases	6,40	208	4.00 [2.00-8.00]				0	0.97
Brain metastases	14,26,45	270	13.0 [5.00-30.0]				0.8	<0.01
GNAS				0.9
Primary	10,14,21,27,29,40	8160	2.00 [1.00-7.00]				0.92	<0.01
Extracerebral metastases	18,29,35,40	3532	4.00 [0.00-27.0]				0.93	<0.01
Brain metastases	11,14,27	985	3.00 [0.00-16.0]				0.9	<0.01
ARID2				<0.01
Primary	14,21,30,31,35,40	5570	2.00 [1.00-6.00]				0.71	<0.01
Extracerebral metastases	35,40	61	7.00 [2.00-16.0]				0.65	0.09
Brain metastases	14	238	5.00 [3.00-8.00]				NA	NA
ASXL1				<0.01
Primary	14,35	4525	2.00 [2.00-3.00]				0.55	0.14
Extracerebral metastases	35,37	19	21.0 [8.00-45.0]				0	0.33
Brain metastases	8,12,14,34	270	12.0 [4.00-34.0]				0.72	0.01
KRAS				0.52
Primary	7,19,29,48,51	3869	2.00 [1.00-4.00]				0.69	0.01
Extracerebral metastases	15,23,29,48	3653	3.00 [1.00-6.00]				0.69	0.02
Brain metastases	14,46	280	1.00 [1.00-4.00]				0	0.58
EGFR				<0.01
Primary	5,10,13,16,21,29,51	3816	2.00 [1.00-4.00]				0.66	<0.01
Extracerebral metastases	23,29	3510	0.00 [0.00-0.00]				0.82	0.02
Brain metastases	5,39,46,47	135	7.00 [3.00-18.0]				0.64	0.04
MLH1				<0.01
Primary	29,40,46	3565	2.00 [0.00-7.00]				0.83	<0.01
Extracerebral metastases	29,40	3520	0.00 [0.00-1.00]				0.7	0.07
Brain metastases	32,46	51	14.0 [7.00-26.0]				0	0.8
BRAF				<0.01
Primary	16,19,29	3667	1.00 [0.00-6.00]				0.91	<0.01
Extracerebral metastases	29,40,48	3581	1.00 [1.00-1.00]				0.46	0.16
Brain metastases	32,38,45	31	19.0 [9.00-37.0]				0	0.57
FGFR2				<0.01
Primary	29	3532	1.00 [0.00-7.00]				0.94	<0.01
Extracerebral metastases	29,52	3483	0.00 [0.00-1.00]				0.87	<0.01
Brain metastases	32	30	20.0 [9.00-38.0]				0	0.44
FGFR4				<0.01
Primary	27,31	932	1.00 [0.00-8.00]				0.88	<0.01
Extracerebral metastases		-	-	-			-	-
Brain metastases	26,27,39	55	33.0 [22.0-46.0]				0.12	0.32
Bold: Gene’s name and significant P value at the threshold of 5% for subgroup differences

## Sheet: Table S5
Table S5. Paired data comparison of prevalence among gene mutation in primary tumor, extracerebral metastases and brain metastases
Gene	ID studies	Sample (n)	Mutation prevalence % [95%CI] (random effects model)	P value for subgroup differences (random effects model)	Heterogeneity
					I2	P
TP53				0.52
Primary	5,6,9,13,20,27,32,33,36,37,40,44,46,38	196	45.0 [32.0-59.0]		0.66	<0.01
Extracerebral metastases	6,13,20,35,36,37,40,44,48	139	37.0 [19.0-59.0]		0.8	<0.01
Brain metastases	5,9,20,27,32,33,46,57	74	55.0 [33.0-76.0]		0.12	0.34
PIK3CA				0.17
Primary	5,6,9,13,20,27,32,33,35,36,37,40,46,48,56	455	23.0 [17.0-30.0]		0.4	0.05
Extracerebral metastases	6,13,20,36,37,40,48	310	32.0 [25.0-41.0]		0.46	0.08
Brain metastases	5,9,27,32,33,46,56	138	25.0 [18.0-33.0]		0	0.6
MYC				0.34
Primary	44	11	9.00 [1.00-44.0]		NA	NA
Extracerebral metastases	44	11	9.00 [1.00-44.0]		NA	NA
Brain metastases	27	14	29.0 [11.0-56.0]		NA	NA
KMT2C				0.2
Primary	6,13,20,27,32,35,44	41	32.0 [16.0-54.0]		0.4	0.17
Extracerebral metastases	6,13,20,35,44	21	57.0 [36.0-76.0]		0	0.8
Brain metastases	27,32	23	35.0 [18.0-56.0]		0	0.32
BRCA2				0.06
Primary	13,36,40	66	6.00 [1.00-33.0]		0.82	0.02
Extracerebral metastases	13,36,40	57	8.00 [1.00-46.0]		0.83	0.02
Brain metastases	32	9	22.0 [6.00-58.0]		NA	NA
ATRX				0.8
Primary	35	10	10.0 [1.00-47.0]		NA	NA
Extracerebral metastases	35	10	20.0 [5.00-54.0]		NA	NA
Brain metastases	27,32	23	13.0 [4.00-34.0]		0	0.83
GATA3				0.89
Primary	6,13,20,27,37,40.44	268	10.0 [7.00-15.0]		0	0.91
Extracerebral metastases	6,13,20,37,40,44	254	10.0 [7.00-15.0]		0	0.8
Brain metastases	27	14	14.0 [2.00-43.0]		NA	NA
NCOR1				0.99
Primary	40,44	62	83.0 [0.00-100]		0	1
Extracerebral metastases	40,44	62	84.0 [0.00-100]		0	1
Brain metastases		0	-		-	-
PTEN				0.87
Primary	4,6,20,27,40	241	10.0 [7.00-14.0]		0	0.96
Extracerebral metastases	4,6,20,40,48	310	10.0 [4.00-24.0]		0.84	<0.01
Brain metastases	4,5,20,27,33	74	19.0 [2.00-77.0]		0	0.45
RB1				0.95
Primary	4,5,6,37,40,46	63	19.0 [3.00-64.0]		0.4	0.17
Extracerebral metastases	4	75	12.0 [1.00-69.0]		0.92	<0.01
Brain metastases	4,5,27,46	70	18.0 [1.00-77.0]		0	0.57
ARID1A				0.02
Primary	6,13,35,40	227	5.00 [3.00-9.00]		0	0.52
Extracerebral metastases	13,35,40	70	16.0 [9.00-26.0]		0	0.87
Brain metastases	32	9	11.0 [0.00-48.0]		NA	NA
CDH1				0.68
Primary	5,20,32,33,35,40,44	151	8.00 [5.00-13.0]		0	0.47
Extracerebral metastases	6,13,20,35,37,40,44	264	7.00 [4.00-12.0]		0	0.65
Brain metastases	5,32,33	65	5.00 [1.00-13.0]		0	0.59
AKT1				0.28
Primary		126	5.00 [2.00-11.0]		0.05	0.35
Extracerebral metastases		51	12.0 [5.00-24.0]		NA	NA
Brain metastases		14	7.00 [1.00-37.0]		NA	NA
RUNX1				0.64
Primary	20,27,36	20	21.0 [4.00-63.0]		0.73	0.05
Extracerebral metastases	20,36,37	6	17.0 [2.00-63.0]		NA	NA
Brain metastases	27	24	8.00 [2.00-28.0]		0	0.8
BRCA1				0.14
Primary	20,27,33,40	84	8.00 [2.00-22.0]		0.58	0.09
Extracerebral metastases	20,40	51	2.00 [0.00-13.0]		NA	NA
Brain metastases	20,27,32,33	42	14.0 [7.00-28.0]		0	0.65
ARID1B				0.75
Primary	35,40,44	72	3.00 [0.00-16.0]		0	1
Extracerebral metastases	35,40,44	72	6.00 [2.00-20.0]		0.48	0.14
Brain metastases	27	14	7.00 [1.00-37.0]		NA	NA
ESR1				0.04
Primary	9	0	-		-	-
Extracerebral metastases	20,40	51	6.00 [2.00-17.0]		NA	NA
Brain metastases	9,27,57	21	24.0 [10.0-46.0]		0.48	0.16
KMT2D				0.7
Primary	27	14	21.0 [7.00-49.0]		NA	NA
Extracerebral metastases	37,44	11	18.0 [5.00-51.0]		NA	NA
Brain metastases	27,32	33	12.0 [5.00-28.0]		0	0.95
MAP2K4				0.36
Primary	6,20,40	51	2.00 [0.00-13.0]		NA	NA
Extracerebral metastases	6,40	51	2.00 [0.00-13.0]		NA	NA
Brain metastases	32	9	11.0 [2.00-50.0]		NA	NA
ERBB2				0.91
Primary	6,9,32,33	25	8.00 [2.00-27.0]		0	0.39
Extracerebral metastases	6	0	-		-	-
Brain metastases	9,32,33	28	7.00 [2.00-24.0]		0	0.58
FAT1				0.62
Primary	20,27	14	21.0 [7.00-49.0]		NA	NA
Extracerebral metastases	6,20	0	-		-	-
Brain metastases	20,27	14	14.0 [4.00-43.0]		NA	NA
ATM				0.23
Primary	27,32,46,48	96	6.00 [1.00-24.0]		0.55	0.08
Extracerebral metastases	4,37,48	61	2.00 [0.00-11.0]		NA	NA
Brain metastases	27,46	39	10.0 [4.00-24.0]		0	0.8
NF1				0.26
Primary	6,35,40	61	3.00 [1.00-12.0]		0.28	0.24
Extracerebral metastases	6,35,40	61	8.00 [3.00-18.0]		0.49	0.16
Brain metastases		0	-		-	-
ERBB3				0.41
Primary	37	9	11.0 [2.00-50.0]		NA	NA
Extracerebral metastases	37	9	22.0 [4.00-70.0]		-	-
Brain metastases		0	-		NA	NA
FOXA1				<0.01
Primary	40,44	62	5.00 [2.00-14.0]		0	0.48
Extracerebral metastases	40	51	6.00 [2.00-17.0]		NA	NA
Brain metastases	57	7	71.0 [33.0-93.0]		NA	NA
GNAS				0.55
Primary	13,27,40	74	6.00 [2.00-17.0]		0.32	0.23
Extracerebral metastases	35,40	61	6.00 [1.00-27.0]		0.74	0.05
Brain metastases	27	14	14.0 [4.00-43.0]		NA	NA
ARID2				0.41
Primary	35,40	61	3.00 [1.00-12.0]		0.28	0.24
Extracerebral metastases	35,40	61	7.00 [2.00-16.0]		0.65	0.09
Brain metastases		0	-		-	-
ASXL1				0.41
Primary	35	10	10.0 [1.00-47.0]		NA	NA
Extracerebral metastases	33,37	10	30.0 [10.0-62.0]		NA	NA
Brain metastases		10	10.0 [1.00-47.0]		NA	NA
KRAS				0.33
Primary	48	61	2.00 [0.00-11.0]		NA	NA
Extracerebral metastases	48	61	5.00 [2.00-14.0]		NA	NA
Brain metastases		0	-		-	-
MLH1				0.04
Primary	40,46	66	3.00 [1.00-11.0]		NA	NA
Extracerebral metastases	40	51	2.00 [0.00-13.0]		NA	NA
Brain metastases	32,46	24	17.0 [6.00-37.0]		NA	NA
FGFR4				0.3
Primary	27	14	7.00 [1.00-37.0]		NA	NA
Extracerebral metastases		0	-		-	-
Brain metastases	27	14	21.0 [7.00-49.0]		NA	NA
Bold: Gene’s name and significant P value at the threshold of 5% for subgroup differences

## Sheet: Table S6
Table S6. Comparison of prevalence among gene mutation according to the genomic analysis method (whole sample)
Gene	ID studies	Sample (n)	Mutation prevalence % [95%CI] (random effects model)	P value for subgroup differences (random effects model)	Heterogeneity
					I2	P
TP53				0.27
NGS	1,6,7,11,12,14,15,20,21,23,28,29,33,34,35,36,37,40,44,45,47,48,52,57	16123	46.0 [40.0-53.0]		0.94	<0.01
Targeted NGS	3,5,8,13,16,17,19,27,30,31,32,42,43,51	1405	53.0 [42.0-64.0]		0.83	<0.01
Other	9,41,54	173	34.0 [18.0-55.0]		0.86	<0.01
PIK3CA				0.31
NGS	1,6,7,11,12,14,15,20,21,23,24,28,29,33,35,36,37,38,40,45,46,47,48,56	16719	27.0 [24.0-31.0]		0.84	<0.01
Targeted NGS	3,5,8,10,13,16,17,19,27,30,32,42,43,51	486	30.0 [26.0-34.0]		0	0.52
Other	9,41	254	33.0 [25.0-42.0]		0.58	0.07
CCND1				0.34
NGS	11,15,22,23,28,45	1415	10.0 [3.00-31.0]		0.9	<0.01
Targeted NGS	16,19,27,30,51	169	18.0 [13.0-25.0]		0	0.44
Other		0	NA		NA	NA
MYC				0.6
NGS	11,12,15,23,28,34,39,44,45	1468	16.0 [7.00-31.0]		0.86	<0.01
Targeted NGS	8,19,27,	71	20.0 [12.0-31.0]		0	0.7
Other		0	NA		NA	NA
FGF19				0.07
NGS	15,22	188	20.0 [15.0-26.0]		0	0.67
Targeted NGS	19	34	6.00 [1.00-20.0]		NA	NA
Other		0	NA		NA	NA
FGF3				0.32
NGS	15,22,23	229	13.0 [6.00-25.0]		0.54	0.11
Targeted NGS	19	34	6.00 [1.00-20.0]		NA	NA
Other		0	NA		NA	NA
KMT2C				0.05
NGS	1,6,20,21,28,35,44	2669	12.0 [5.00-24.0]		0.93	<0.01
Targeted NGS	13,17,27,32	63	28.0 [18.0-42.0]		0.01	0.41
Other		0	NA		NA	NA
BRCA2				0.47
NGS	8,12,13,14,15,19,23,29,36,40,45,47,50	12208	12.0 [8.00-18.0]		0.92	<0.01
Targeted NGS	16,19,30,32,42,51	288	9.00 [6.00-14.0]		0	0.45
Other		0	NA		NA	NA
ATRX				0.8
NGS	35	20	15.0 [5.00-38.0]		0	0.54
Targeted NGS	27,30,32	32	13.0 [5.00-29.0]		0	0.96
Other		0	NA
GATA3				0.5
NGS	1,6,7,11,12,14,	8367	11.0 [9.00-13.0]		76%%	<0.01
	20,21,27,28,37,38,40,44
Targeted NGS	10,13,16,17,27,42	246	12.0 [9.00-17.0]		0	0.58
Other		0	NA
FGFR1				0.04
NGS	14,15,23,29	8451	3.00 [1.00-14.0]		0.97	<0.01
Targeted NGS	16,19,	110	17.0 [9.00-29.0]		0.57	0.13
Other		0	NA		NA	NA
GRIN2A				0.72
NGS	14,57	4757	7.00 [2.00-27.0]		0.92	<0.01
Targeted NGS	30	9	11.0 [0.00-48.0]		NA	NA
Other		0	NA		NA	NA
NCOR1				0.13
NGS	1,14,40,44	6601	18.0 [2.00-72.0]		0.85	<0.01
Targeted NGS	13	82	2.00 [0.00-9.00]		NA	NA
Other		0	NA		NA	NA
CDKN2A				0.47
NGS	11,26,28,45	1207	11.0 [8.00-14.0]		0.48	0.12
Targeted NGS	10,19,51	87	8.00 [4.00-16.0]		0	0.73
Other		0	NA		NA	NA
TSC2				0.21
NGS	40,47	72	3.00 [1.00-10.0]		0	0.52
Targeted NGS	19,30,42	65	8.00 [3.00-17.0]		0	0.8
Other		0	NA		NA	NA
PTEN				0.44
NGS	1,4,6,7,11,15,21,23,28,29,33,40,45,46,48	11080	10.0 [7.00-14.0]		0.91	<0.01
Targeted NGS	5,8,10,13,16,19,27,42,51	361	6.00 [0.00-47.0]		0.89	<0.01
Other	41,53	99	7.00 [5.00-11.0]		0.02	0.42
RB1				0.78
NGS	1,4,5,7,11,21,29,34,37,40,46,50,52	10285	8.00 [4.00-16.0]		0.95	<0.01
Targeted NGS	8,16,19,27,30,	258	7.00 [4.00-12.0]		0.26	0.21
Other		0	NA		NA	NA
ARID1A				0.78
NGS	1,3,6,7,11,13,15,21,23,28,35,40,47	3631	7.00 [5.00-9.00]		0.75	<0.01
Targeted NGS	8,10,16,31,32,51	1170	6.00 [4.00-10.0]		0.53	0.03
Other		0	NA		NA	NA
MDM2				0.59
NGS	15,23,34,45,52	227	7.00 [4.00-11.0]		0.41	0.15
Targeted NGS	30,51	45	9.00 [3.00-21.0]		0	0.79
Other		0	NA		NA	NA
MAP3K1				0.55
NGS	1,6,14,40	6942	6.00 [6.00-7.00]		0	0.58
Targeted NGS	13,42	105	8.00 [4.00-15.0]		0	0.83
Other		0	NA		NA	NA
CDH1				0.31
NGS	1,5,6,7,14,20,21,23,25,28,29,33,35,37,38,40,43,44	14444	6.00 [3.00-10.0]		0.97	<0.01
Targeted NGS	13,16,17,19,32,42,51	391	8.00 [6.00-12.0]		0	0.57
Other		0	NA		NA	NA
AKT1				0.48
NGS	1,6,7,15,20,23,28,29,40,45,48,50	10254	7.00 [5.00-8.00]		0.83	<0.01
Targeted NGS	8,13,27,42,51	192	7.00 [3.00-17.0]		0.6	<0.01
Other	9,41	153	17.0 [4.00-54.0]		0.89	<0.01
CDKN2B				0.8
NGS	11,26	754	6.00 [5.00-8.00]		0	0.57
Targeted NGS	19,51	70	6.00 [2.00-14.0]		0	0.95
Other		0	NA		NA	NA
RUNX1				0.49
NGS	1,7,20,28,36,37	2509	4.00 [2.00-11.0]		0.86	<0.01
Targeted NGS	27,30,51	72	7.00 [3.00-16.0]		0	0.93
Other		0	NA		NA	NA
BRCA1				0.61
NGS	7,11,14,15,29,33,40,45,52	13046	7.00 [5.00-9.00]		0.8	<0.01
Targeted NGS	8,13,19,27,32	176	8.00 [4.00-16.0]		0.32	0.18
Other		0	NA		NA	NA
ARID1B				0.1
NGS	21,34,35,40,44	221	4.00 [2.00-9.00]		0	0.54
Targeted NGS	27,30,	22	14.0 [4.00-35.0]		0.19	0.27
Other		0	NA		NA	NA
MSH6				0.2
NGS	42,51	112	3.00 [1.00-8.00]		0	0.4
Targeted NGS	34,40	59	9.00 [2.00-33.0]		75%%	0.04
Other		0	NA		NA	NA
ESR1				<0.01
NGS	1,7,9,14,15,20,21,22,23,39,50,57	7959	8.00 [5.00-14.0]		0.94	<0.01
Targeted NGS	8,16,17,27,31,	1042	8.00 [3.00-19.0]		0.85	<0.01
Other		64	43.0 [23.0-66.0]		0.84	0.01
KDM6A				0.81
NGS	14,18,34,35	4785	6.00 [2.00-16.0]		0.72	<0.01
Targeted NGS	30	45	4.00 [1.00-16.0]		0.01	0.31
Other		0	NA		NA	NA
APC				0.43
NGS	4,21,29,35,43,46,48	7363	10.0 [4.00-24.0]		0.83	<0.01
Targeted NGS	31	956	2.00 [0.00-20.0]		0.89	<0.01
Other		0	NA		NA	NA
KMT2D				0.44
NGS	14,21,37,44	4840	10.0 [9.00-10.0]		0.02	0.39
Targeted NGS	27,31,32	955	5.00 [1.00-24.0]		0.91	<0.01
Other		0	NA		NA	NA
MAP2K4				0.01
NGS	6,7,20,28,40	1180	4.00 [3.00-7.00]		0.66	<0.01
Targeted NGS	8,16,32	95	12.0 [7.00-20.0]		0	0.98
Other		0	NA		NA	NA
ERBB2				0.15
NGS	1,6,7,11,12,15,21,23,26,28,29,33,34,39,45,47	10858	7.00 [4.00-11.0]		0.96	<0.01
Targeted NGS	8,13,16,19,30,31,32,	1143	6.00 [3.00-12.0]		0.82	<0.01
Other	9,41	153	2.00 [1.00-6.00]		0	0.7
FAT1				0.88
NGS	6,18,21,28	668	6.00 [4.00-10.0]		0.57	0.07
Targeted NGS	27,31,42	969	7.00 [2.00-19.0]		0.88	<0.01
Other		0	NA		NA	NA
ATM				0.02
NGS	4,15,29,37,46,48	7449	3.00 [3.00-4.00]		0.56	0.01
Targeted NGS	8,30,32,51	133	8.00 [4.00-16.0]		0.22	0.26
Other		0	NA		NA	NA
NRAS				0.37
NGS	29,45,56	3603	4.00 [1.00-21.0]		0.93	<0.01
Targeted NGS		0	NA		NA	NA
Other	41	89	1.00 [0.00-6.00]		NA	NA
NF1				0.09
NGS	1,6,7,11,15,21,23,28,35,40,47,52	3908	5.00 [3.00-9.00]		0.84	<0.01
Targeted NGS	13,31,42,51	1059	3.00 [2.00-5.00]		0.61	0.05
Other		0	NA		NA	NA
ERBB3				NA
NGS	7,21,26,37,45	359	7.00 [3.00-17.0]		0.73	<0.01
Targeted NGS		0	NA		NA	NA
Other		0	NA		NA	NA
JAK1				NA
NGS	6,14,34	5144	3.00 [2.00-5.00]		0.78	<0.01
Targeted NGS	30	0	NA		NA	NA
Other		0	NA		NA	NA
NOTCH1				0.05
NGS	14,21,29	11785	1.00 [0.00-5.00]		0.97	<0.01
Targeted NGS	13,19,27,30	152	7.00 [3.00-16.0]		0.25	0.26
Other		0	NA		NA	NA
IGFR1				0.15
NGS	14,15	4941	3.00 [2.00-6.00]		0.84	<0.01
Targeted NGS	51	36	8.00 [2.00-22.0]		NA	NA
Other		0	NA		NA	NA
MTOR				0.03
NGS	14,47	4774	4.00 [2.00-7.00]		0.78	0.01
Targeted NGS	27,42	51	12.0 [5.00-24.0]		0	0.83
Other		0	NA		NA	NA
FOXA1				NA
NGS	1,29,39,40,44,57	2306	9.00 [3.00-22.0]		0.93	<0.01
Targeted NGS		0	NA		NA	NA
Other		0	NA		NA	NA
PIK3R1				0.23
NGS		6953	4.00 [2.00-8.00]		0.86	<0.01
Targeted NGS	1,6,7,13,14,15,26,40,45	82	1.00 [0.00-7.00]		NA	NA
Other		0	NA		NA	NA
GNAS				<0.01
NGS	11,14,18,21,29,35,40	12632	2.00 [1.00-5.00]		0.94	<0.01
Targeted NGS	10,27	45	11.0 [5.00-24.0]		0	0.7
Other		0	NA		NA	NA
ARID2				0.36
NGS	14,21,35,40	4942	3.00 [2.00-6.00]		0.7	<0.01
Targeted NGS	30,31	927	1.00 [0.00-14.0]		0.9	<0.01
Other		0	NA		NA	NA
ASXL1				1
NGS	12,14,34,35,37	4813	8.00 [3.00-17.0]		0.88	<0.01
Targeted NGS	8	1	100.0 [3.00-100.0]		NA	NA
Other		0	NA		NA	NA
KRAS				0.02
NGS	7,14,15,23,29,46,48	7732	2.00 [1.00-3.00]		0.54	0.03
Targeted NGS	19,51	70	6.00 [2.00-14.0]		0.06	0.3
Other		0	NA		NA	NA
EGFR				0.47
NGS	5,21,29,39,46,47	7156	2.00 [1.00-7.00]		0.92	<0.01
Targeted NGS	10,13,16,51	305	3.00 [2.00-6.00]		0	0.79
Other		0	NA		NA	NA
MLH1				0.14
NGS	29,40,46	7127	2.00 [1.00-6.00]		0.93	<0.01
Targeted NGS	32	9	11.0 [0.00-48.0]		NA	NA
Other		0			NA	NA
BRAF				<0.01
NGS	29,38,40,45,48	7161	1.00 [0.00-3.00]		0.8	<0.01
Targeted NGS	16,19,32	119	7.00 [3.00-13.0]		0.36	0.21
Other		0	NA		NA	NA
FGFR2				0.18
NGS	29,52	7000	2.00 [0.00-12.0]		0.96	<0.01
Targeted NGS	32	9	11.0 [0.00-48.0]		NA	NA
Other		0	NA		NA	NA
FGFR4				0.02
NGS	26,39	41	37.0 [23.0-52.0]		0.15	0.28
Targeted NGS	27,31	946	3.00 [0.00-24.0]		0.92	<0.01
Other		0	NA		NA	NA
Bold: Gene’s name and significant P value at the threshold of 5% for subgroup differences

## Sheet: Table S7
Table S7. Comparison of prevalence among gene mutation according to the conservation method (whole sample)
Gene	ID studies	Sample (n)	Mutation prevalence % [95%CI] (random effects model)	P value for subgroup differences (random effects model)	Heterogeneity
					I2	P
TP53				0.19
FFPE	3,5,6,7,9,12,14,15,16,17,19,20,21,23,29,30,31,32,33,41,43,44,47,48,51,54	14550	49.0 [44.0-55.0]		0.93	<0.01
Fresh frozen	13,27,28,34,35,42,52	618	42.0 [33.0-52.0]		0.53	0.03
PIK3CA				0.27
FFPE	3,5,6,7,9,10,12,14,15,16,17,19,20,21,23,29,30,32,33,38,41,43,46,47,48,51,56	13727	27.0 [24.0-30.0]		0.57	<0.01
Fresh frozen	13,24,27,28,35,42	1211	32.0 [24.0-42.0]		0.91	<0.01
CCND1				0.02
FFPE	15,16,19,22,30,51	354	20.0 [16.0-25.0]		0	0.65
Fresh frozen	27,28	456	27.0 [23.0-31.0]		0.13	0.28
MYC				<0.01
FFPE	12,15,19,39,44,45	332	23.0 [19.0-28.0]		0.27	0.21
Fresh frozen	27,28,34	466	35.0 [31.0-40.0]		0	0.51
FGF19				NA
FFPE	15,19,22	222	18.0 [13.0-23.0]		0.43	0.17
Fresh frozen		0	NA		NA	NA
FGF3				NA
FFPE	15,19,22	222	16.0 [12.0-21.0]		0.25	0.26
Fresh frozen		0	NA		NA	NA
KMT2C				0.13
FFPE	1,6,13,17,20,21,32,44	509	15.0 [8.00-26.0]		0.76	<0.01
Fresh frozen	27,28,35	499	28.0 [16.0-45.0]		0.8	<0.01
BRCA2				0.04
FFPE	12,14,15,16,19,29,30,32,36,47,51	12230	14.0 [8.00-22.0]		0.9	<0.01
Fresh frozen	13,42,	114	5.00 [2.00-11.0]		0	0.48
ATRX				-
FFPE	30,32	-	-		-	-
Fresh frozen	27,35	-	-		-	-
GATA3				0.03
FFPE	6,7,10,12,14,16,17,20,21,38,44	5735	9.00 [9.00-10.0]		0.31	0.1
Fresh frozen	13,27,28,42	584	15.0 [10.0-21.0]		0.14	0.32
FGFR1				NA
FFPE	14,15,16,19,23,29	8556	5.00 [1.00-15.0]		0.97	<0.01
Fresh frozen		0	NA		NA	NA
GRIN2A				NA
FFPE	14,30	4762	4.00 [2.00-8.00]		0.85	<0.01
Fresh frozen		0	NA		NA	NA
NCOR1				0.09
FFPE	14,44	4877	37.0 [2.00-94.0]		0	1
Fresh frozen	13	82	2.00 [1.00-9.00]		NA	NA
CDKN2A				0.5
FFPE	10,19,26,51	119	10.0 [6.00-17.0]		0	0.63
Fresh frozen	28	453	12.0 [10.0-16.0]		0	0.74
TSC2				0.4
FFPE	19,30,40,42,47	114	4.00 [2.00-10.0]		0	0.61
Fresh frozen		23	9.00 [1.00-28.0]		NA	NA
PTEN				0.11
FFPE	4,5,6,7,10,15,16,19,21,29,33,41,42,46,48,51,53	8416	7.00 [5.00-9.00]		0.63	<0.01
Fresh frozen	4,13,27,28,	613	17.0 [6.00-39.0]		0.73	<0.01
RB1				0.04
FFPE	4,5,7,16,19,21,29,30,46	7617	5.00 [2.00-10.0]		0.87	<0.01
Fresh frozen	4,27,34,52	519	19.0 [6.00-43.0]		0.79	<0.01
ARID1A				0.45
FFPE	3,6,7,10,15,16,21,28,31,32,47,51	1737	7.00 [5.00-10.0]		0.71	<0.01
Fresh frozen	13,35,	553	8.00 [6.00-11.0]		0.22	0.28
MDM2				1
FFPE	15,30,51	162	8.00 [4.00-18.0]		0.52	0.1
Fresh frozen	34,52	24	8.00 [2.00-28.0]		0	0.8
MAP3K1				0.48
FFPE	6,14	5118	6.00 [5.00-7.00]		0	0.68
Fresh frozen	13,42	105	8.00 [4.00-15.0]		0	0.83
CDH1				<0.01
FFPE	5,6,7,14,16,17,19,20,21,23,29,32,33,38,43,44,51	12486	6.00 [4.00-8.00]		0.93	<0.01
Fresh frozen	13,25,28,35,42	584	11.0 [9.00-14.0]		0	0.93
AKT1				0.75
FFPE	6,7,9,15,20,23,28,29,41,48,51	8135	7.00 [5.00-12.0]		0.91	<0.01
Fresh frozen	13,27,28,42	586	7.00 [5.00-9.00]		0.04	0.39
CDKN2B				NA
FFPE	19,26,51	91	7.00 [3.00-14.0]		0	0.83
Fresh frozen		0	NA		NA	NA
RUNX1				0.03
FFPE	7,20,30,36,37,51	387	7.00 [3.00-19.0]		0.64	<0.01
Fresh frozen	27,28	470	2.00 [1.00-4.00]		0.44	0.17
BRCA1				0.6
FFPE	7,14,15,19,29,32,33	12342	7.00 [5.00-9.00]		0.7	<0.01
Fresh frozen	13,27,52	124	9.00 [3.00-23.0]		0.63	0.04
ARID1B				0.1
FFPE	21,30,44	199	4.00 [1.00-10.0]		0.26	0.24
Fresh frozen	27,34,35	44	11.0 [5.00-25.0]		0	0.81
MSH6				<0.01
FFPE	51	138	2.00 [1.00-7.00]		0	0.96
Fresh frozen	34,42	44	16.0 [8.00-30.0]		0	0.56
ESR1				0.5
FFPE	7,9,14,15,16,17,20,21,22,31,39	6453	9.00 [4.00-16.0]		0.95	<0.01
Fresh frozen	27	14	14.0 [2.00-43.0]		NA	NA
KDM6A				0.01
FFPE	14,18,30	4800	4.00 [3.00-5.00]		0.55	0.06
Fresh frozen	34,35	30	13.0 [5.00-31.0]		0	1
APC				<0.01
FFPE	4,21,29,31,43,46,48	8271	4.00 [2.00-9.00]		0.68	<0.01
Fresh frozen	4,35	48	39.0 [11.0-77.0]		0.32	0.22
KMT2D				0.05
FFPE	14,21,31,32,37,44	5768	5.00 [2.00-13.0]		0.87	<0.01
Fresh frozen	27	28	18.0 [8.00-36.0]		0	0.62
MAP2K4				<0.01
FFPE	6,7,16,20,32	823	4.00 [3.00-7.00]		0.45	0.07
Fresh frozen	28	442	10.0 [8.00-13.0]		NA	NA
ERBB2				0.81
FFPE	6,7,9,12,15,16,19,21,26,29,30,31,32,33,39,41,47	9148	7.00 [4.00-11.0]		0.91	<0.01
Fresh frozen	13,28,34	534	8.00 [2.00-25.0]		0.8	<0.01
FAT1				<0.01
FFPE	6,18,21,31	1144	2.00 [1.00-5.00]		0.72	0.01
Fresh frozen	27,28,42	493	8.00 [6.00-11.0]		0.28	0.25
ATM				<0.01
FFPE	4,15,29,30,32,46,48,51	7517	3.00 [3.00-4.00]		0.45	0.04
Fresh frozen	4	63	19.0 [11.0-31.0]		0	0.48
NRAS				NA
FFPE	29,41,45,56	3692	3.00 [1.00-14.0]		0.91	<0.01
Fresh frozen		0	NA		NA	NA
NF1				<0.01
FFPE	6,7,15,21,23,31,47,51,52	1888	5.00 [3.00-7.00]		0.63	<0.01
Fresh frozen	13,28,35,42	581	11.0 [9.00-14.0]		0	0.63
ERBB3				NA
FFPE	7,21,26	359	7.00 [3.00-17.0]		0.73	<0.01
Fresh frozen		0	NA		NA	NA
JAK1				0.28
FFPE	6,14,30	5143	3.00 [2.00-6.00]		0.84	<0.01
Fresh frozen	34	10	10.0 [0.00-45.0]		NA	NA
NOTCH1				0.25
FFPE	14,19,21,29,30	11827	2.00 [0.00-7.00]		0.96	<0.01
Fresh frozen	13,27	110	6.00 [1.00-20.0]		0.61	0.07
IGFR1				NA
FFPE	14,15,51	4977	4.00 [2.00-7.00]		0.83	<0.01
Fresh frozen		0	NA		NA	NA
MTOR				0.03
FFPE	14,47	4774	4.00 [2.00-7.00]		0.78	0.01
Fresh frozen	27,42	51	12.0 [5.00-24.0]		0	0.83
FOXA1				0.44
FFPE	29,39,44	133	8.00 [4.00-18.0]		0.59	0.06
Fresh frozen	28	442	12.0 [9.00-15.0]		NA	NA
PIK3R1				0.16
FFPE	6,7,14,15,26	5392	5.00 [3.00-8.00]		0.73	<0.01
Fresh frozen	13	82	1.00 [0.00-7.00]		NA	NA
GNAS				<0.01
FFPE	10,14,18,21,29	11906	2.00 [1.00-5.00]		0.94	<0.01
Fresh frozen	27,35	38	16.0 [7.00-31.0]		0	0.91
ARID2				<0.01
FFPE	14,21,30,31	5849	2.00 [1.00-5.00]		0.73	<0.01
Fresh frozen	35	20	15.0 [5.00-38.0]		0	0.54
ASXL1				0.11
FFPE	12,14,34,37	4783	6.00 [2.00-15.0]		0.9	<0.01
Fresh frozen	35	30	17.0 [7.00-34.0]		0	0.41
KRAS				NA
FFPE	7,14,15,19,23,29,46,48,51	7761	2.00 [1.00-3.00]		0.62	<0.01
Fresh frozen		0	NA		NA	NA
EGFR				0.52
FFPE	5,10,16,21,29,39,46,47,51	7338	2.00 [1.00-6.00]		0.89	<0.01
Fresh frozen	13	82	1.00 [0.00-7.00]		NA	NA
MLH1				NA
FFPE	29,32,46	7136	2.00 [1.00-7.00]		0.92	<0.01
Fresh frozen		0	NA		NA	NA
BRAF				<0.01
FFPE	16,19,29,32,38,48	7268	2.00 [1.00-5.00]		0.87	<0.01
Fresh frozen	52	11	27.0 [9.00-59.0]		NA	NA
FGFR2				0.36
FFPE	29,32	7031	2.00 [0.00-11.0]		0.95	<0.01
Fresh frozen	52	14	7.00 [1.00-37.0]		NA	NA
FGFR4				-
FFPE		-	-		-	-
Fresh frozen		-	-		-	-
Bold: Gene’s name and significant P value at the threshold of 5% for subgroup differences

## Sheet: Table S8
Table S8. Comparison of prevalence among gene amplification in primary tumor, extracerebral metastases and brain metastases in breast cancers.
Gene		ID studies	Sample (n)	Amplification frequency % [95%CI] (random effects as appropriate)	P value for subgroup differences	Heterogeneity
						I2	P
TP53					NA
Primary		51	36	36.0 [21.0-54.0]		NA	NA
Extracerebral metastases			0	NA		NA	NA
Brain metastases			0	NA		NA	NA
PIK3CA					0.26
Primary		7,19,51	312	7.00 [1.00-31.0]		0.94	<0.01
Extracerebral metastases		52	14	7.00 [0.00-34.0]		NA	NA
Brain metastases		2,11	872	2.00 [2.00-4.00]		0	0.69
CCND1					0.7
Primary		1,7,10,11,14,16,19,23,27,40,51	3992	18.0 [17.0-19.0]		0.36	0.12
Extracerebral metastases		40	51	16.0 [7.00-29.0]		NA	NA
Brain metastases		2,11,27	886	11.0 [3.00-34.0]		0.88	<0.01
CCNE1					0.12
Primary		1,4,7,10,11,14,16,19,27,29,30,40,47,51	3547	10.0 [1.00-54.0]		0.92	<0.01
Extracerebral metastases		40	75	73.0 [28.0-95.0]		0.91	<0.01
Brain metastases		2,11,27	18	28.0 [12.0-52.0]		0	1
MYC					0.68
Primary		1,4,7,11,14,19,30,40,47,51	3925	21.0 [14.0-32.0]		0.96	<0.01
Extracerebral metastases		4,40,52	89	39.0 [5.00-89.0]		0.91	<0.01
Brain metastases		2,4,11,27	890	32.0 [9.00-68.0]		0.79	<0.01
BRCA2					NA
Primary		51	36	6.00 [0.00-19.0]		NA	NA
Extracerebral metastases			0	NA		NA	NA
Brain metastases			0	NA		NA	NA
GATA3					0.99
Primary		1,10	1578	2.00 [0.00-29.0]		0.97	<0.01
Extracerebral metastases			0	NA		NA	NA
Brain metastases		2,47	190	2.00 [1.00-5.00]		0	0.93
CDKN2A					NA
Primary			0	NA		NA	NA
Extracerebral metastases			0	NA		NA	NA
Brain metastases		2,49	150	2.00 [1.00-6.00]		0.57	0.13
PTEN					<0.01
Primary		51	36	11.0 [3.00-26.0]		NA	NA
Extracerebral metastases			0	NA		NA	NA
Brain metastases		2,11	872	0.00 [0.00-1.00]		0	0.62
RB1					NA
Primary			0	NA		NA	NA
Extracerebral metastases			0	NA		NA	NA
Brain metastases		49	11	9.00 [0.00-41.0]		NA	NA
MAP2K2					1
Primary		4	2	100.0 [16.0-100.0]		NA	NA
Extracerebral metastases		4	24	92.0 [73.0-99.0]		NA	NA
Brain metastases		4	4	100.0 [40.0-100.0]		NA	NA
MCL1					<0.01
Primary		1,4,14,51	3549	15.0 [1.00-69.0]		0.96	<0.01
Extracerebral metastases		4	24	96.0 [79.0-100.0]		NA	NA
Brain metastases		2,4,11	876	5.00 [4.00-7.00]		0	0.38
MDM2					0.57
Primary		1,10,11,14	3539	2.00 [1.00-7.00]		0.89	<0.01
Extracerebral metastases		23	41	5.00 [1.00-17.0]		NA	NA
Brain metastases		2	139	2.00 [0.00-6.00]		NA	NA
MDM4					0.66
Primary		1,7,14	3753	2.00 [0.00-12.0]		0.94	<0.01
Extracerebral metastases			0	NA		NA	NA
Brain metastases		2	139	3.00 [1.00-7.00]		NA	NA
AKT1					0.46
Primary		51	53	4.00 [1.00-14.0]		0	0.59
Extracerebral metastases			0	NA		NA	NA
Brain metastases		49	11	9.00 [0.00-41.0]		NA	NA
AKT2					1
Extracerebral metastases		4	24	92.0 [73.0-99.0]		NA	NA
Brain metastases		4	4	100.0 [40.0-100.0]		NA	NA
Primary		4	2	100.0 [16.0-100.0]		NA	NA
AURKA					<0.01
Primary		1,14	1961	9.00 [7.00-10.0]		0	0.95
Extracerebral metastases		4	24	79.0 [58.0-93.0]		NA	NA
Brain metastases			0	NA		NA	NA
CDKN2B					NA
Primary			0	NA		NA	NA
Extracerebral metastases			0	NA		NA	NA
Brain metastases		49	11	18.0 [2.00-52.0]		NA	NA
RUNX1					NA
Primary		51	36	6.00 [0.00-19.0]		NA	NA
Extracerebral metastases			0	NA		NA	NA
Brain metastases			0	NA		NA	NA
MSH6					0.95
Primary		51	36	3.00 [0.00-14.5]		NA	NA
Extracerebral metastases			0	NA		NA	NA
Brain metastases		49	11	9.00 [0.00-41.0]		NA	NA
ESR1					<0.01
Primary		4,10	19	11.0 [3.00-4.00]		0.6	0.11
Extracerebral metastases		4	24	75.0 [53.0-90.0]		NA	NA
Brain metastases		4,11	737	2.00 [1.00-3.00]		0	1
ERBB2					0.42
Primary		1,7,10,11,14,16,27,29,30,40,47,51	6804	20.0 [13.0-29.0]		0.99	<0.01
Extracerebral metastases		4,23,40	116	32.0 [17.0-52.0]		0.81	<0.01
Brain metastases		2,4,11,27,29,47	1021	21.0 [8.00-44.0]		0.69	<0.01
ATM					NA
Primary		4,51	38	8.00 [3.00-22.0]		0	1
Extracerebral metastases			0	NA		NA	NA
Brain metastases			0	NA		NA	NA
NF1					0.92
Primary		10	17	6.00 [0.00-29.0]		NA	NA
Extracerebral metastases			0	NA		NA	NA
Brain metastases		2	139	2.00 [0.00-6.00]		NA	NA
NOTCH1					NA
Primary		10	17	23.5 [7.00-50.0]		NA	NA
Extracerebral metastases			0	NA		NA	NA
Brain metastases			0	NA		NA	NA
FOXA1					0.74
Primary		10	17	18.0 [4.00-43.0]		NA	NA
Extracerebral metastases			0	NA		NA	NA
Brain metastases		27	14	7.00 [0.00-34.0]		NA	NA
GNAS					<0.01
Primary		10,14	1967	10.0 [9.00-12.0]		0	0.32
Extracerebral metastases			0	NA		NA	NA
Brain metastases		11	733	5.00 [3.00-7.00]		NA	NA
ASXL1					NA
Primary			0	NA		NA	NA
Extracerebral metastases			0	NA		NA	NA
Brain metastases		2	139	2.00 [0.00-6.00]		NA	NA
KRAS					0.76
Primary		10,19	51	10.0 [4.00-21.0]		0	0.51
Extracerebral metastases		52	14	7.00 [0.00-34.0]		NA	NA
Brain metastases			0	NA		NA	NA
EGFR					0.91
Primary		1,7,11,27,29,51	2703	3.00 [1.00-11.0]		0.94	<0.01
Extracerebral metastases			0	NA		NA	NA
Brain metastases		2,27,29,47,49	660	3.00 [2.00-5.00]		0	0.73
BRAF					0.41
Primary			0	NA		NA	NA
Extracerebral metastases		52	14	7.00 [0.00-34.0]		NA	NA
Brain metastases		49	11	27.0 [6.00-61.0]		NA	NA
FGFR1					0.66
Primary		4,7,10,14,16,19,27,40,51	2422	14.0 [12.0-15.0]		0.25	0.22
Extracerebral metastases		2,4,23,40,52	130	27.0 [6.00-68.0]		0.9	<0.01
Brain metastases		4,11,27,47	941	5.00 [4.00-7.00]		0	0.5
FGFR2					0.66
Primary		7,10,11,40,51	357	3.00 [2.00-5.00]		0.48	0.1
Extracerebral metastases		40	51	2.00 [0.00-10.0]		NA	NA
Brain metastases			0	NA		NA	NA
FGFR4					NA
Primary		7,10	1820	5.00 [2.00-15.0]
Extracerebral metastases			0	NA		NA	NA
Brain metastases			0	NA		NA	NA
Bold: Gene’s name and significant P value at the threshold of 5% for subgroup differences

## Sheet: Table S9
Table S9. Prevalence of gain-loss of heterozygosity in primary tumor, extracerebral metastases and brain metastases in breast cancers (ID studies)
	Gain of heterozygosity										Loss of heterozygosity
	Primary tumor			Extracerebral metastases			Brain metastases				Primary tumor			Extracerebral metastases			Brain metastases
Locus	Sample (n)	%	ID studies	Sample (n)	%	ID studies	Sample (n)	%	ID studies		Sample (n)	%	ID studies	Sample (n)	%	ID studies	Sample (n)	%	ID studies
1p21.3	47	8.25	30,53	-	-	-	10	20	53		30	25.8	53	442	22.06	28	-	-	-
1p36.11	17	6.67	30	-	-	-	-	-	-		17	33.3	30	442	26.47	28	-	-	-
1p36.22	17	6.67	20	-	-	-	-	-	-		56	32.15	20	442	26.13	28	39	38	2
1q21.3	56	40.34	2,30	-	-	-	39	79	2		17	40	30	-	-	-	-	-	-
1q32.1	34	42.64	30	442	41.06	28	-	-	-		34	46.67	30	-	-	-	-	-	-
2q37.1	39	31	2	-	-	-	39	31	2		39	21	2	-	-	-	39	26	2
3q13.33	17	13.3	30	-	-	-	-	-	-		39	15	2	-	-	-	39	21	2
4p11	39	5	2	-	-	-	39	15	2		39	54	2	-	-	-	39	46	2
4q22.1	17	7.1	20	-	-	-	-	-	-		56	48.7	2,20	442	18.44	28	39	44	2
6q25.1	17	14.3	20	-	-	-	-	-	-		27	36.3	20,35	10	50	53	-	-	-
6q25.3	39	36	20	-	-	-	39	46	2		39	28	20,35	-	-	-	39	26	2
6q27	17	7.1	20	-	-	-	-	-	-		17	39.3	20	442	23.53	28	-	-	-
7p11.2	17	46.67	30	-	-	-	-	-	-		56	9.84	2,30	-	-	-	39	15	2
7p21.1	47	27.9	20,53	-	-	-	10	70	53		47	7.55	20,53	-	-	-	-	-	-
7p21.3	47	24.3	20,53	-	-	-	10	80	53		47	7.55	20,53	-	-	-	-	-	-
7q36.2	17	25	20	-	-	-	-	-	-		17	32.1	20	442	13.58	28	-	-	-
8p11.23	56	24.35	2,20	442	21.72	28	39	10	2		17	25	20	-	-	-	-	-	-
8p21.2	17	6.67	30	-	-	-	-	-	-		-	-		442	35.41	28	39	82	2
8q24.21	17	64.3	20,30	442	36.31	28	-	-	-		17	3.6	20,30	-	-	-	-	-	-
9p21.3	34	27.15	20,30	-	-	-	-	-	-		73	25,73	20,30	442	26.81	28	39	46	2
9p23	17	20	30	-	-	-	-	-	-		17	13.3	30	442	24.89	28	-	-	-
10p14	17	35.7	20	-	-	-	10	40	53		17	10.7	20	-	-	-	10	20	53
10q23.31	30	4.85	53	-	-	-	10	5	53		30	6.45	53	442	18.44	28	10	75	53
10q26.2	47	7.78	20,53	-	-	-	10	5	53		47	26.43	20,53	-	-	-	10	75	53
10q26.3	30	4.85	53	-	-	-	10	5	53		69	25.23	53	442	19.12	28	49	71	2,53
11p13	64	34.1	2,20,30	442	14.25	28	39	18	2		17	21.4	20	-	-	-	-	-	-
11p15.5	64	10.57	20,30,53	-	-	-	-	-	-		64	27.52	20,30,53	442	23.19	28	10	70	53
11q13.3	34	38.1	20,30	-	-	-	-	-	-		34	8.69	20,30	-	-	-	-	-	-
11q25	17	3.6	20	-	-	-	-	-	-		17	57.1	20	442	31.22	28	-	-	-
12p13.1	17	40	30	-	-	-	-	-	-		17	20	30	442	14.82	28	-	-	-
13q14.2	17	40	30	-	-	-	-	-	-		17	20	30	442	31	28	-	-	-
13q34	34	27.15	20,30	-	-	-	-	-	-		73	39.26	2,20,30	-	-	-	39	46	2
16q24.2	17	7.1	20	-	-	-	-	-	-		47	81.05	20,53	-	-	-	10	30	53
17p12	17	3.6	20	-	-	-	-	-	-		17	67.9	20	442	37.22	28	-	-	-
17q11.2	30	27.4	53	-	-	-	-	-	-		30	19.35	53	442	20.82	28	10	70	53
17q12	34	17.35	20,30	442	17.53	28	-	-	-		34	31.45	20.3	-	-	-	-	-	-
17q22	17	26.67	30	10	16.7	28,35	-	-	-		17	13.33	30	-	-	-	-	-	-
17q23.1	17	57.1	20	442	24.66	28	-	-	-		17	14.3	20	-	-	-	-	-	-
18q23	17	10.7	20	442	23.42	28	-	-	-		17	50	20	-	-	-	-	-	-
19p13.2	17	6.67	30	-	-	-	-	-	-		56	32	2,30	-	-	-	39	62	2
19p13.3	17	42.9	20	-	-	-	-	-	-		34	32.29	20,30	442	31.9	28	-	-	-
19q13.2	56	20.67	2,30	-	-	-	39	28	2		17	20	30	-	-	-	-	-	-
